# Supplementary material for: The Cell Wall Deacetylases Spy1094 and Spy1370 Contribute to Streptococcus pyogenes Virulence
Source: Microorganisms. 2023 Jan 24;11(2):305. doi: 10.3390/microorganisms11020305 (PMC9966966; doi:10.3390/microorganisms11020305)
Supplement: Supplementary file 1 [file microorganisms-11-00305-s001.zip]

Archive with 1 entries (1 files):
- microorganisms-2087829-supplementary.pdf
